# Supplementary material for: Applications of social marketing for implementation science: a scoping review
Source: Implement Sci. 2025 Nov 29;20:52. doi: 10.1186/s13012-025-01458-z (PMC12670846; doi:10.1186/s13012-025-01458-z)
Supplement: Supplementary file 2 — Additional file 2. excel document of all extracted data. [file 13012_2025_1458_MOESM2_ESM.xlsm]

## Sheet: Peer-reviewed
			Study Characteristics											Theory	Intervention Design Process	Social Marketing Essential Principle and Concepts					Context, Mechanism, outcome (CMO)
#	Author	Citation	Year	Country of the study participants	Funding, Y or N (N is also not reported)	Journal Name	Topic	Detailed Topic	Behaviour being changed	Brief Intervention Description	Sample Description	Sample size	Control group randomized or matched?	Theory used? Name theory(ies) and describe how used as able. NR: None Reported.	Describe steps (as able) used to design the intervention.	Social Marketing Essential Principle 1: Social value creation (improvement and or the reduction of social problems)	Social Marketing Essential Concept 1: Social behavioral influence - behavioral analysis. What is influencing behavioral patterns and trends (determined in formative work).	Social Marketing Essential Concept 2: Citizen/customer/civic society orientation focus. The four Ps: Product: what is being marketing or the behavior you want the target audience to adopt; Price: what the target audience has to give up to adopt the behavior (eg monetary or intangible such as time or old habits); Place: where and how (when) are the customers (targets) going to be able to get the p…	Social Marketing Essential Concept 3: Social offerings. Target markets (citizens, policy-makers or stakeholders) are offered products, ideas, understanding, services, experiences, systems and environments that provide value and advantage	Social Marketing Essential Concept 4: Relationship building. Engagement and exchange. Citizens, policymakers or stakeholders are engaged in some aspect of the selection of priorities, and the development, design, implementation and evaluation of interventions	Context	Mechanism: Describe what was reported as the mechansims by which the intervention would have its effects.	Categorization of mechanisms using COM-B (Capability, Opportunity, Motivation)	Outcomes	Study Results
1	Aitken	Aitken ME, Miller BK, Anderson BL, Swearingen CJ, Monroe KW, Daniels D, et al. Promoting use of booster seats in rural areas through community sports programs. The Journal of Rural Health. 2013;29(s1):s70-s8.	2013	US	Y	The Journal of Rural Health	Health	Child Safety	Parents installing booster seats for their children in cars	Tailored education + direct consultation about booster seat use. The intervention included booster seat promotion by local champions, coalition development, capacity building, media, and direct education.	Parents of children aged 4-7	1014	Matched	Diffusion of innovations; Consumer information Processing model. The diffusion of innovation model was applied to explain the adoption of booster seat use as a community norm through multiple social systems (eg, health improvement coalitions, civic leaders, media, and baseball coaches). Consumer Information Processing model was used to frame and promote booster seat use in a way that parents coul…	1. Behavioral analysis from the literature; 2. Application of theory, and/or frameworks	Parents installing booster seats for their children in cars; Booster seats reduce mortality and morbidity	Problem is lack of awareness, confusion about what to buy, incomplete understanding of technology, distrust of benefits.	Product: Installing a booster seat; Price: Free seats to those in need, giving access to the intervention on Fri night baseball; Place: Friday night community baseball; Promotion: All materials developed for the program were tailored to reflect the baseball theme and to focus on using communication through the weekly local newspapers and community groups common in smaller communities.	Education, special 1:1 car fittings, toys, free booster seats if needed	Parntered with a community based agency in a partnership model. Activities were embedded in community baseball. Used community volunteers to adminster measures (survey) and conduct education.	Rural, kids aged 4-7, lower socioeconomic groups.	The use of local measures and relationships in this rural context (as opposed to public agencies) would increase trust and engagement. Using local Fri night T-ball groups that embedded parent coaches and 'community' provided social influence. The use of peer level social influence to create change.	M, O	Behaviour (age appropriate seatbelt restraint).	The intervention resulted in increases in recommended child restraint use for three of four states (Alabama +15.5%, Arkansas +16.1%, Illinois +11.0%). One state (Indiana) did not have an increase (–9.2%). After adjustment for each state in the study, booster seat use was increased in intervention communities (Cochran-Mantel- Haenszel odds ratio 1.56, 95% confidence interval [1.16-2.10]).
2	Ayala	Ayala GX, Baquero B, Laraia BA, Ji M, Linnan L. Efficacy of a store-based environmental change intervention compared with a delayed treatment control condition on store customers’ intake of fruits and vegetables. Public health nutrition. 2013;16(11):1953-60.	2013	US	Y	Public Health Nutrition	Health	Nutrition	Increasing the purchase (and therefore the consumption) of fruit and vegetables (F&V)	Employees and managers were trained to promote F&V sales, including how to implement a food marketing campaign and installing store equipment to promote fresh fruits and vegetables. Employee training, point-of-purchase promotion and merchandising produce, all designed to promote sales of F&V.	Store customers who were recent immigrants from Mexico and Central America	4 stores	Randomized	NR	1. Behavioral analysis from the literature; 2. Interviews	Increase F&V intake	Disparities in the built environment discourage the purchase of F&V. F&V is not available, therefore not purchased.	Product: Purchasing F&V; Price: Gave managers sales promotion education and funding to make the changes in the stores; Place: Tiendas (latino food stores). Promotion: Posters, price tags, recipes, food demonstrations, video playing at store to encourge purchase with the use of 8 F&V 'characters'.	To the managers: Education, sales promotion education. Money given to Tiendas to support built environment changes (eg buffet bars to display F&V). For customers: food demonstrations, recipes.	Interviews with customers to learn barriers. Relationships with store managers and employees through meetings and training.	Central North Carolina; recent immigrants from Mexico and Central America.	If foods are available, people will buy them. Often small stores do not have F&V. Make it more convenient to buy F&V. Tiendas are smaller than large grocery stores and thus, people in this cultural group tend to frequent them.	M, O	Behaviour (self-report purchase of F&V), self efficacy.	A group-by-time interaction approached significance on daily servings of F&V; intervention customers reported an increase in F&V intake over time and as a function of the intervention (P< .06). Self-efficacy for consuming more fruits (P<.01) and more vegetables (p<.06) decreased.
3	Basu	Basu I, Jana S, Rotheram-Borus MJ, Swendeman D, Lee S-J, Newman P, et al. HIV prevention among sex workers in India. JAIDS Journal of Acquired Immune Deficiency Syndromes. 2004;36(3):845-52.	2004	India	Y	Journal of Acquired Immune Deficiency Syndromes	Health	Sexual Health/Family Planning	Condom use by sex workers	Community organizing and advocacy, peer education, condom social marketing, establishing a health clinic.	Sex workers in Northeastern India	200	Matched	NR	Not described	Reduce HIV in sex workers	Stigma develops, there is a lack of education, people go into sex work in a predestined manner and all of this leads to more stigma and less empowerment.	Product: Sex workers using condoms; Price: Free condoms, giving education; Place: Local clinics were created; Promotion: The use of sex workers to provide advocacy, engaging local 'power brokers' like mafia, police.	Free condoms, education	Advocacy activity with local stakeholders, and local politicians, police. Sex workers were trained to take on advocacy and empowerment activities - sex workers were trained to eventually deliver the intervention.	Sex workers in northeastern India, high risk communities.	To reduce stigma, create a sense of community and political awareness, provide access to condoms. Self-determination of sex workers would increase condom use. Empowerment and advocacy directed at sex workers and those who control them + free condoms would increase community and decrease stigma.	M, O	Behaviour	Condom use increased significantly in the intervention (39%) compared with the control (11%). The proportion of consistent condom users increased 25% in the intervention community compared with a 16% decrease in the control community.
4	Brimblecombe	Brimblecombe J, McMahon E, Ferguson M, De Silva K, Peeters A, Miles E, et al. Effect of restricted retail merchandising of discretionary food and beverages on population diet: a pragmatic randomised controlled trial. The Lancet Planetary Health. 2020;4(10):e463-e73.	2020	Australia	Y	Lancet Planet Health	Health	Nutrition	Decrease purchase of unhealthy (high sugar) items by customers and decreasing the selling of unhealthy items at the grocery store.	Healthy Stores Strategy': No promotional or misleading promotional activity on discretionary food and beverages, less visibility, less volume, smaller units at eye level, floor stickers to advertise water.	People living in the community in a first nation (Australia)	20 stores	Randomized	Consumer behaviour theories' (unspecified). Used a cultural specific framework to ensure cultural considerations: He Pikinga Waiora framework.	1. Co-design strategy	Decreasing eating of unhealthy food will decrease death and disease/improve diet and health without damaging profits.	People make impulse or unplanned purchases of unhealthy food when it is advertised, due to their attention being directed to it and a positive appraisal of the item due to the advertisement.	Product: Not purchasing unhealthy food: Price: Retailers were given the strategy to implement, encouraged that profits would not change, strategies were tailored for stores with more competition, research team helped with store changes; Place: In store; Promotion: Floor stickers encouraging purchase of water, no promotion of unhealthy foods, no visibilty of unhealthy foods, reduced amount unhealt…	Retailers were offered a strategy to promote healthier foods that would not affect profits and given support by the research team to do this.	Partnership with the Australian indigenous retail organization who owned and operated the stores.	First nations communities, remote, Australia, stores are geographically isolated.	If you advertise unhealthy food it will draw people's attention to it and their positive appraisal of the product. If you stop advertising unhealthy food, less people will buy it. Thus, you will see reduction of unplanned and impulse purchasing.	M, O	Behaviour: Weekly sales of unhealthy food.	The Healthy Stores 2020 strategy led to a 2.8% reduction in free sugar sales (95% CI –4.9 to –0.7). Targeted beverages saw an 8.4% decrease (–12.3 to –4.3) with associated free sugar decreasing by 6.8% (–10.9 to –2.6). Sugar-sweetened soft drinks experienced a 13.2% reduction (–18.5 to –7.6) and their free sugar content reduced by 13.4% (–18.7 to –7.7). Confectionery sales saw a 7.5% drop in free…
5	Cohen	Cohen DA, Han B, Derose KP, Williamson S, Marsh T, McKenzie TL. Physical activity in parks: a randomized controlled trial using community engagement. American journal of preventive medicine. 2013;45(5):590-7.	2013	US	Y	American Journal of Preventive Medicine	Health	Physical Activity	Increasing physical activity in parks	Training to park managers on outreach and marketing the use of their park for physical activity, feedback to managers on park use, funds to implement their plans.	Parks and recreation centres	50	Randomized	NR	1. Survey	Increasing physical activity.	People don't undertake physical activity in the park because park managers do not design parks to promote physical activity. Park managers lack knowledge on who to do outreach and marketing to of their programs.	Product: Create physical activity opportunities in parks. Price: Funds given to parks to offset costs, training given to park directors. Place: In the park. Promotion: Collected information from park users and fed back to park managers, outreach and support for group activities, parks developed thier own approaches based on thier data (this included signage changes, promotional materials for prog…	Funding given to parks ($4,000 USD), education on outreach and marketing, a report from a marketing consultant on the quality of their changes, building their customer base.	Working with park directors and park advisory boards - involved in all stages of design, intervention development, use of their unique baseline results.	Los Angeles, parks, ethnically diverse communities.	Parks are well positioned to encourage physical activity (potentially via thier structure and programs) but are underutilized for physical activity. Park managers lack understanding of the value of parks for physical activity and the degree to which they are used for physical activity. Thus, with feedback and training for outreach and marketing, they could increase park use for physical activity.	M, O, C	Behaviour (park use, physical activity in park)	Compared to control parks where physical activity declined, both the PD-only and PAB/PD parks saw an increase in physical activity. This increase resulted in an estimated average of 600 more visits per week per park and 1830 more MET-hours of physical activity per week per park. Both residents and park users in the intervention arms reported increased frequency of exercise. No differences were ob…
6	DiGuiseppi	DiGuiseppi CG, Thoreson SR, Clark L, Goss CW, Marosits MJ, Currie DW, et al. Church-based social marketing to motivate older adults to take balance classes for fall prevention: Cluster randomized controlled trial. Preventive medicine. 2014;67:75-81.	2014	US	Y	Preventive Medicine	Health	Fall Prevention	Older adults attending balance classes for fall prevention	Education on benefits of fall prevention, providing convenient and subsidized classes. Reducing barriers to participation.	Older adults (> 60 years) who attend church.	7101	Randomized	The Health Belief Model; the program emphasized 'gain framed' messages.	1. Interviews; 2. Focus groups; 3. Observations	Increase older adults' participation in balance classes for fall prevention. Reduce falls and related injuries.	Inexperience with fall prevention, fatalism, fear of falling. Need to be motivated. Programs not offered due to peceived lack of interest.	Product: Balance classes; Price: Lots of options to attend, use of videos instead of attending class, subsidized; Place: Local community centres near churches, and churches, messaging for promotion occured at the church; Promotion: Brochures, printed materials, pulpit announcements, 1:1 encouragement by church leaders.	The balance class program, subsidized, education	Strong partnership between churches and research team	Churches, Colorado.	Emphasizing benefits and reducing barriers and costs of participation will motivate older adults to attend balance classes. There are many older adults at church and churches have strong existing communication channels and influence of leaders. Gain framing messages: stay independent, build social relationships. Promote benefits of participation (indep, socialization), reduce barriers (make conve…	M, O	Behaviour (class participation)	Compared to 25 control churches, 26 churches that received the social marketing program had a higher median proportion (9.8% vs. 0.3%; p < 0.001) and mean number (7.0 vs. 0.5; IRR = 11.2 [95% CI: 7.5, 16.8]) of older adult congregants who joined balance classes. Members of the intervention churches were also more likely to recall information about preventing falls with balance classes (AOR = 6.2;…
7	Ford	Ford N, Koetsawang S. A pragmatic intervention to promote condom use by female sex workers in Thailand. Bulletin of the World Health Organization. 1999;77(11):888.	1999	Thailand	Y	Bulletin of the World Health Organization	Health	Sexual Health/Family Planning	Condom use by female sex workers	Video scenarios and discussions with health care professionals, iasion with sex worker management re the policy for 100% condom use, session with videos for open and non-judgemental discussion, training and briefing of health personel in HIV training and education	High income sex workers and low income sex workers	222	Matched	Health psychology theory'	1. Stakeholder discussion	Decrease rates of HIV in sex workers.	There is an incorrect belief that indirect sex workers (those in massage parlours) carry less HIV risk than brothels. The policy for 100% condom use has been implemented poorly and led to confusion, it needs to be strengthened. Lack of self esteem and motivation in sex workers.	Product: 100% condom use; Price: Ensuring that the intervention was about helping them plan for their future, and finding value in themselves; Place: In the massage parlours or brothels; Promotion: Videos depicting sex workers in more positive light, promoting self esteem, manuals.	Education, video's, training	Pre-program needs asseessment done with sex workers, designed the Intervention with the sex workers (co-creation).	Massage parlours, high and low income sex workers, community	Enhance sex worker self esteem and perceptions of the future, thus increasing motivation to take action to prevent HIV. Intervention was geared to promote hope and self-confidence.	M, O	Behaviour, attitudes, knowledge	Increased consistent condom use in low income intervention group compaired to control - 66% pre-intervention to 86% post-intervention (p<0.05). No changes were observed in the low income control group - 83% pre-intervention to 74% post-intervention.
8	Iannotti	Iannotti LL, Lutter CK, Stewart CP, Gallegos Riofrío CA, Malo C, Reinhart G, et al. Eggs in early complementary feeding and child growth: a randomized controlled trial. Pediatrics. 2017;140(1):e20163459.	2017	Ecuador	Y	Pediatrics	Health	Nutrition	Parents introducing eggs into the diets of infants from age 6-9 months.	Provision of eggs, a brand developed including a mascot, and a communcation plan. Other components included social media, entertainment for children at data collection sites, demand-driven workshops, and flyers and posters to reinforce the role of the project in communities.	Caregivers and infants pairs (85% women). Infants were between 6 and 9 months.	320	Randomized	Social marketing theory'	1. Identify audience; 2 Consider levels of influence (individual, community); 3. Design using the four Ps	Improve the problem of stunting in children through diet changes, improve child nutrition	In the past, nutrition education (public health) stipulated waiting to introduce eggs until a child was 1 year old. The community relies on public health officials for information. Local knowledge and practices are instrumental in behaviours.	Product: Giving the infant one egg a day; Price: Project activities were free, did consider opportunity costs for participants; Place: rural communities, the presence of the brand/logo that was developed; Promotion: Branding: project identify (name, mascot, symbols, and design) combined with promotional items and activities, flyers and posters, communitiy meetings, elected councils. Communciation…	Education, merchandise (wool caps, bracelets, notebooks, cooking aprons), free eggs, health was monitored.	Situational assessment was part of the relationship building (understanding the local chain of events and life in order to effectively promote eggs). Local empowerment activities in the communities. The project promoted the involvement of other stakeholders, particularly local elected officials, religious and informal community leaders, grassroots organizations such as cooperatives and neighbourh…	Ecuador, rural, mountainous terrain. Caregivers in study were 85% women. 22% of pop is indigenous.	Focus was on voluntary prosocial behaviour, empowerment, and brand loyalty. Eggs were made to be locally available as stakeholders perceived local eggs to be better, and marketed as culturally appropriate (seen as a spiritual gift). The development of a brand and mascot increases positive attitudes towards the product. It can evoke emotion and motivation. The mascot was aligned to indigenous beli…	M, O	Physiological Anthropometric measures (length for age); behaviour (egg intake).	Generalized linear regression modeling indicated that the egg intervention increased the length-for-age z score by 0.63 (95% CI, 0.38–0.88) and the weight-for-age z score by 0.61 (95% CI, 0.45–0.77). Log-binomial models with robust Poisson showed a 47% reduction in the prevalence of stunting (prevalence ratio [PR], 0.53; 95% CI, 0.37–0.77) and a 74% reduction in underweight (PR, 0.26; 95% CI, 0.1…
9	Kamada	Kamada M, Kitayuguchi J, Abe T, Taguri M, Inoue S, Ishikawa Y, et al. Community-wide intervention and population-level physical activity: a 5-year cluster randomized trial. International journal of epidemiology. 2018;47(2):642-53.	2018	Japan	Y	International Journal of Epidemiology	Health	Physical Activity	Increase physical activity in middle-aged and elderly people (40-79 yrs) - promoting not only aerobic PA, but also flexibility and muscle strengthening activities.	1)Information delivery - Flyers, leaflets, community newsletters, posters. 2) Education delivery - outreach education, mass- and individual encouragement by professionals during medical check-ups and various community events, motivating talks, demonstration of physical activity, short face-to-face promotion and counseling on PA while waiting for medical check-ups. 3) Support delivery - Developmen…	Middle and older aged adults 40-79 years old.	4414	Randomized	Used the TARPARE model to determine the primary communication target segment. Used the Stages of Change Model. Used the RE-AIM framework (i.e. Reach, Effectiveness, Adoption, Implementation, and Maintenance) to assess the public health impact and the external validity of the intervention.	1. Environmental scan; 2. SWOT (Strengths, Weaknesses, Opportunities, Threats) analysis; 3. Application of theory, and/or frameworks; 4. Design using the four Ps; 5. Pretest materials.	Increased physical activity decreases risks of chronic disease.	They indicated that there are many diverse factors at the individual, social, environmental, and policy level. A situational analysis was conducted but no results presented.	Product: Physical activity as well as promoting ideas such as feeling good, having increased energy or longevity, according to the identified views of the target segments; Price: Information was given that focused on the aspects of the program that were concerning to them - there was worry about using the 'right' activity methods, it taking too much time, it costing more than the competitors and …	Education, PA classes.	Interviews with the target audience including finding out their values. Pretesting of materials was performed through interviews with the target segment (audience) about their feelings toward, and impressions of, such materials.	Community dwelling adults and older adults	Community wide programs have the capacity to have an impact on the diverse factors at the individual, social, environmental, and policy level. Information delivery, education and support delivery were hypothesized to create change.	M, O	Behaviour	Physical activity increased in intervention communities at 4.6 percentage points (95% confidence interval: 0.4, 8.8)]. The intervention was effective for promoting all types of recommended PAs, i.e. aerobic (walking, 6.4%), flexibility (6.1%) and muscle-strengthening activities (5.7%).
10	Kamin	Kamin T, Kokole D. Midstream social marketing intervention to influence retailers’ compliance with the minimum legal drinking age law. Journal of social marketing. 2016;6(2):104-20.	2016	Slovenia	Y	Journal of Social Marketing	Health	Substance Abuse	Decrease retailer selling of underage alcohol, thus decreasing alcohol consumption of those less than 18.	“18 rules!” toolkit material. Toolkit included: posters, stickers, signs, candies, age calculators and T-shirts to ensure the visibility of the law and assist in identity document (ID) checks of young purchasers of alcoholic beverages. Branding it as “18 is the law!” or “18 rules!”) and a cartoon superhero named “Zakon”. Toolkit was complemented with a personal communication intervention aimed at…	Workers and managers in off-premise alcohol stores.	24 stores	Matched	Social marketing approach'.	1. Develop pilot intervention with participants; 2. Feedback from participants; 3. Adapt intervention	Reduction of alcohol consumption by youth <18 years old.	Retailers dilemna: a gap between perceived private interests with public interests. Sellers believed that their shop performed rather well in compliance when compared to their competition (even if they did not), that law enforcers are biased, that enforcers unevenly and deceitfully perform compliance checks, that store staff had difficulty confronting minors, and that ID checks were inefficient a…	Product: Reduced selling of alcohol to minors; Price: Sessions done before the work day started, managers approved store workers time and involvement, no enforcement element, sellers rewarded with a token of appreciation: Place: In the stores; Promotion: Face to face interaction with store managers. Toolkit: branded stickers with age limits, posters, checkout signs and signs for shelves of alcoho…	Education, skill building, free t shirt	Toolkit development co-created with young people. Group discussions with store workers re barriers to compliance. Managers were included in the intervention and had to approve store worker involvement and time. Selection of the stores was based on discussions with youth workers from the participating cities.	Off-premise (you can purchase alcohol but cannot consume it at the business, as opposed to a bar) businesses, four cities in Slovenia. Mid-stream approach (focus on sellers with aim to reduce drinking in youth).	Alcohol availabilty increases consumption. If retailers selling alcohol don't adhere to the minimal drinking allowance age, it increases availability. Availability encourages young people to believe alcohol is normal, is social consent and encourages use. The apporoach to target retailers who sell the alcohol is called 'midstream' social marketing. Restricing availability increases the effort nee…	M, O, C	Behaviour - selling alcohol to minors.	The initial rate of noncompliance with the MLDA law in off-premise establishments was high among retailers. Following the social marketing intervention, compliance with the law improved; the proportion of cashiers selling alcohol to minors decreased from 96% to 67%. Qualitative insights suggest that retailers face a dilemma in complying with the MLDA.
11	Lawrence	Lawrence JM, Watkins ML, Ershoff D, Petitti DB, Chiu V, Postlethwaite D, et al. Design and evaluation of interventions promoting periconceptional multivitamin use. American journal of preventive medicine. 2003;25(1):17-24.	2003	US	Y	American Journal of Preventive Medicine	Health	Nutrition	Increase use of vitamins by women of child bearing age.	Provider education arm: Providers given materials to support delivering education (eg “Quick Guide to Vitamins,” information on folic acid and other common vitamins supplements), information to encourage education added to the providers routine patient history and pregnancy test forms, self-inking stamper to “prescribe” multivitamins, handouts, brochures, posters. Direct mail arm: Multivitamin st…	Women of child bearing age. Female members of Kaiser Foundation Health Plan aged 18 to 39 years residing in the three geographic service areas of California	3438	Matched	Social marketing theory'; health belief model and the transtheoretical model of change (focus on individual perceptions of risks and benefits).	1. Define preliminary intervention components; 2. Focus groups;	Increase use of periconception vitamins reduces the risk of neural tube defects and possibly other birth defects.	Conducted via focus groups and incorporated into intervention but no details reported.	Product: Taking vitamins; Price: Free vitamins, gifts for purchase, for providers was incorporating activities/education into routine paperwork; Place: Either in the family practice or at home: Promotion: Providers - note pads, incorporation into routine paperwork, coffee cups. Women: brochures, posters, videos, fridge magnets, free gift with purchase of vitamins.	Providers given note pads and coffee cups to encourage giving education, and given education to support their role as educators. Women given education and free vitamins.	Focus groups with women of child bearing age to help design the educational materials.	California, on Kaiser Permanente Insurance.	By being supportive and educating people, they will change their behaviour.	M	Behaviour (use of multivitamins containing folic acid at least four times per week), attitudes, knowledge, intention	A small but significant increase in the percentage of women using multivitamins in the direct mail/pharmacy information intervention group (p< 0.006); however, this increase was not sustained after the interventions ended. No other significant changes were observed.
12	Lutalo	Lutalo T, Kigozi G, Kimera E, Serwadda D, Wawer MJ, Zabin LS, et al. A randomized community trial of enhanced family planning outreach in Rakai, Uganda. Studies in Family Planning. 2010;41(1):55-60.	2010	Uganda	Y	Studies in Family Planning	Health	Sexual Health/Family Planning	Use of contraception	Family Planning Outreach Program: Family planning information, counseling, promotion of contraception, promotion of condom use, free condoms, integrating family planning into voluntary HIV testing and counseling. Condoms were free, other contraception methods were reduced cost.	People living in the rural community, aged 15-49.	9229	Randomized	NR	Not described.	Preventing unexpected pregnancy by using contraceptives.	Fear of methods’ adverse effects on fertility and health, poor access to services, limited knowledge of sources of family planning services, and the cost of contraceptives. The Government stopped a program promoting family planning.	Product: Use of contraception methods; Price: Free condoms or reduced prices for other methods (eg oral), system put in place to allow cheaper local purchase of contracptives for reduced price selling to community (incentive for local selling); Place: Clinics, homes; Promotion: Multiple and local opinion leaders spread information, drama group used music and dance to promote family planning, vide…	Education, free condoms or reduced price oral and injectables contraception.	The program was delivered by community-based volunteer agents (opinion leaders): service-delivery providers, community-based reproductive agents, opinion leaders, certified satisfied users of family planning methods, and traditional birth attendants. Community meetings introduced the community volunteers.	Uganda, communities all had road access, stable populations.	Education and better access will promote acceptance of family planning.	M, O	Behaviour (contraception use), pregnancy rates.	A significant increase was found in pill use between baseline and follow-up in the intervention arm (4.6 percent versus 6.2 percent; p = 0.003) but not in the control arm (3.3 percent versus 4.0 percent; p = 0.29). Injectable contraceptive use increased in both the intervention and the control arms.
13	Maddison	Maddison R, Hargreaves EA, Wyke S, Gray CM, Hunt K, Heke JI, et al. Rugby Fans in Training New Zealand (RUFIT-NZ): a pilot randomized controlled trial of a healthy lifestyle program for overweight men delivered through professional rugby clubs in New Zealand. BMC public health. 2019;19(1):166.	2019	New Zealand	Y	BMC Public Health	Health	Nutrition	Improve health through lifestyle changes	Healthy Lifestyle Program: physical activity training and classroom sessions on healthy lifestyle behaviors related to nutrition, physical activity, sleep, and sedentary behavior. Three components: Physical activity, a diet component, and behavior change strategies.	Male adults aged 25–65 years, overweight (BMI of >25 kg/m2), not meeting New Zealand physical activity guidelines by self-report, able to safely undertake physical activity.	96	Randomized	NR	1. Review similar intervention; 2. Review related guidelines; 3. Focus groups	Decreasing obesity in men.	Perceptions that dieting and weight management programs are ‘for women', feel out of place in female dominated groups, men not aware of being overweight, not aware of how to lose weight, perception that larger body in a man is more masculine.	Product: Healthy lifestyle; Price: Free of charge and at times of day that meet the needs of potential participants, Place: Delivered at professional Rugby programs/clubs. Promotion: Written resources reflected cultural norms (Pacific and Mhaori cultures), program delivered by Rugby clubs doctor, trainers, coaches, free pedometer, individual goal setting per week.	Education, physical activity opportunities, pedometer.	In depth focus groups to learn about barriers and intervention components, in part to ensure exercise was fun and varied as per input. Interviews with key stakeholders (eg local public health people) to ensure alignment with existing health promotion activities.	Overweight, New Zealand, community rugby clubs (place).	A men's lifestyle program with tailored activities could be appealing to men while also supporting them in weight loss and long-term lifestyle changes. A men only program might combat some of the barriers. Men seem to do better if the programs are factual, include physical activity and include diet information that is about the reduction of energy intake. Rugby is an integral part of New Zealand …	M, O, C	Behaviours (adherence to recommened health guidelines - smoking, alcohol intake, physical activity, fruit and veg intake), physiological measures (body weight, heart rate, blood pressure, cardiorespiratory fitness)	At 12 weeks, the mean difference in body weight was 2.5 kg (95% CI -0.4 to 5.4), favoring the intervention. Statistically significant differences in favor of the intervention group were also observed for waist circumference, resting heart rate, diastolic blood pressure, cardiorespiratory fitness, and the proportion of participants adhering to three or more healthy lifestyle behaviors. The interve…
14	Nguyen	Nguyen PH, Frongillo EA, Sanghvi T, Wable G, Mahmud Z, Tran LM, et al. Engagement of husbands in a maternal nutrition program substantially contributed to greater intake of micronutrient supplements and dietary diversity during pregnancy: results of a cluster-randomized program evaluation in Bangladesh. The Journal of nutrition. 2018;148(8):1352-63.	2018	Bangladesh	Y	The Journal of Nutrition	Health	Nutrition	Husband engagement re nutrition practices during their wives pregnancies	Alive & Thrive Program: A nutrition program delivered via a Maternal, Neonatal, and Child Health (MNCH) platform. Included: interpersonal counseling, community mobilization, distribution of free micronutrient supplements, and weight-gain monitoring. Included specific interventions to promote greater engagement of husbands in supporting to their wives during pregnancy.	Women with children aged less than 6 months.	1700	Randomized	Theory of Reasoned Action, an integrative framework for the prediction of and change in human social behavior.	Not described.	Improving maternal nutrition has significant health impacts on mother and child.	The primary health decision maker of the family does not encourage or know about the importance of nutrition.	Product: Better nutrition for pregant women. Price: Women were able to improve thier nutrition with the support of thier husband; Place: Home visits, in the community. Promotion: Husbands’ forums (i.e., meetings), small group meetings with community opinion leaders, entertaining video shows, and popular theater for the entire community, health workers conducting counselling.	Education, supplements	Frontline local workers delivered the counselling. Targets for education also included engagement with the community: family members, local elites (religious leaders, community leaders, teachers), village doctors, medical drug sellers, pharmacists, and government health workers.	Districts in Bangladesh, rural.	As heads of the household in this context and primary health care decision makers, husbands can play a role in maternal nutrition practices. Targetting both wives and husbands is more likely to lead to change. On the basis of the Theory of Reasoned Action, an integrative framework for the prediction of and change in human social behavior, authors postulated that a husband’s exposure to the progra…	M, O	Behavioral determinants in husbands (i.e., awareness, knowledge, self-efficacy). Behaviour (husband support to wives to engage in optimal nutrition) .	In the nutrition-focused MNCH group, 62% of husbands were counseled by health workers, 66% attended a husbands’ forum, and 34% watched video shows. Compared to the standard MNCH group, the nutrition-focused MNCH resulted in greater husbands’ awareness (DID: 2.74 out of 10 points), knowledge (DID: 1.31), self-efficacy, and social norms regarding optimal nutrition practices (difference: 1.08), as w…
15	Olubodun	Olubodun T, Balogun MR, Odeyemi KA, Osibogun A, Odukoya OO, Banjo AA, et al. Effect of social marketing on the knowledge, attitude, and uptake of pap smear among women residing in an urban slum in Lagos, Nigeria. BMC women's health. 2022;22(1):42.	2022	Nigeria	N	BMC Women's Health	Health	Sexual Health/Family Planning	Uptake of pap smear.	The provision of pap smear services and six education sessions on the benefits, consequences, risk factors etc of pap smear to the participants. This included providing pap smears for free, educating husbands on cervical cancer, support of religious leaders, husbands, and traditional leaders, female service providers for the procedure.	Women aged 25-65 years who reside in two urban slums.	315	Matched	Eight benchmarks of social marketing were used: Customer orientation, Behavioural focus, Exchange, Developing insight, Competition analysis, Theory, Segmentation, and Methods. The health belief model 'guided our intervention'.	1. Focus groups; 2. Survey	Increase uptake of cervical cancer screening. Reducing cancer rates.	Poor access, low awareness, incorrect assessment of risk, poor knowledge of need to be screened, spousal support limited, need for female health professional, too much bureaucracy (time consuming).	Product: the pap smear, with reduced paperwork, done by females; Price: Free (pap, transportation), spouses involved, six repeat sessions offered; Place: Community sites, education outreach was local; Promotion: Community mobilization was carried out, religious leaders, banners, leaflets. The positioning statement for the social marketing intervention was ‘Cervical Cancer Is Real, Get a Pap Smear…	Pap smear, education	Focus groups with women in target group to learn perceptions, barriers. Engaged community and religious leaders in the intervention.	Nigeria, slums	By giving access, education, adhering to the barriers (need to include spouse, cost) it would increase comfort and knowledge.	M, O	Knowledge, attitudes, behaviour (uptake of pap smear)	A significant increase in mean knowledge score (15.1 ± 3.7), and mean attitude score (36.5 ± 4.8) post-intervention in the intervention group (p < 0.001). There was a significant increase in uptake of pap smear to 84.3%, post-intervention (p < 0.001). There was no statistically significant change in knowledge, attitude or uptake of pap smear in the control group, post-intervention.
16	Pattanayak	Pattanayak SK, Yang J-C, Dickinson KL, Poulos C, Patil SR, Mallick RK, et al. Shame or subsidy revisited: social mobilization for sanitation in Orissa, India. Bulletin of the World Health Organization. 2009;87:580-7.	2009	India	Y	Bulletin of the World Health Organization	Health	Sanitation	Uptake of individual latrines in households.	Sanitation campaign that combined “shaming” (i.e. emotional motivators) with subsidies. For social mobilization in treatment villages three “tools” were used: a “walk of shame” (the main consciousness-raising exercise), defecation mapping and core faecal counts. The fecal counts included discussion of the volume of faecal matter accumulated in a village. Subsidies were offered to poor households.	Households in the regions in India, latrine coverage low	1050	Randomized	NR	1. Interviews; 2. Focus groups; 3. Survey	Strong link between sanitation and health. Increase use of latrines will increase health.	People have income constraints and a poor understanding of how sanitation, safe water and hygiene relate to health. They found in the interviews that they needed to look beyond health to the privacy, dignity and safety benefits to women from using latrines.	Product: Individual household latrines; Price: subsidies to poor households; Place: Households, village; Promotion: Community walk to recognize poor hygiene, sharing of defecation mapping in local area, determine and discuss volume of fecal matter in the community, developed a system of fining for defacating in the street.	Subsidies were offered to poor households, education.	Secured the support of district administrators, public health engineers and nongovernmental organizations (NGOs), as well as to trained government civil engineers in social engineering. Each village had a local community based organization that was used – the implementing agency – to help the community establish systems of fines, and taunting or social sanctions to punish those who continued to d…	Poor households in rural Orissa, an Indian state with a disproportionately high share of India’s child mortality	Shaming works through the power of social pressure and peer monitoring. Shaming can create strong intrinsic motivation. People are more likely to use and value things they have had to pay for. By combining shaming with subsidies, it might encourage behaviour. Strong emotional responses by the community to stop open defecation. Avoid shaming by installing a latrine. Empowers local people to analyz…	M, O	Behaviour (number of households building and using a latrine). Knowledge, attitudes.	Latrine ownership in treatment villages rose from 6% to 32% in the overall sample, from 5% to 36% in households below the poverty line (eligible for a government subsidy) and from 7% to 26% in households above the poverty line (not eligible for a government subsidy). No changes observed in control villages.
17	Pormehr-Yabandeh	Pormehr-Yabandeh A, Aghamolaei T, Hosseini Z, Roozbeh N, Ghanbarnezhad A. Impact of the Social Marketing-Based Intervention on Preconception Healthy Behaviors of Women With Sickle Cell Disease. Cureus. 2023;15(11).	2023	Iran	N	Cureus	Health	Sexual Health/Family Planning	12 pre-pregnancy activities: taking 5 mg of folic acid, avoiding smoking, achieving a normal BMI, performing lab tests, vaccination, cervical cytology test, dental visit, avoiding contact with cats, discontinuing hydroxycarbamide three months before conception, visiting a hematologist, genetic screening, and retinal screening.	Information provision via social media (posters, pamphlets, and videos) regarding Sickle cell disease and its adverse events in pregnancy, the benefit of preconception care, the process of preconception care, and messages to empower women to get preconception care. In addition, ten 20-minute educational classes were held. Participants in the intervention group were scheduled for free specialist v…	Women of reprodcutive age with sickle cell disease planning for pregnancy	140	Matched	Health Belief Model	1. Interviews	Pregnancy with sickle cell disease is harmful to mother and baby	Difficult access to medical experts and specialities was the main obstacle to not getting preconception care	Product: Participation in the 12 preconception health behaviours; Price: free access to medical experts; Place: specifically selecting healthcare centers; Promotion: using social media, virtual communication applications such as WhatsApp, other traditional promotional channels such as posters and pamphlets.	Education, free specialist appointments	In-depth semi-structured Interviews with 25 women from the region with sickle cell disease were interviewed to support intervention design. In addition, key informant interviews occured with five local family health professionals and healthcare practitioners.	Region with high prevalance of sickle cell disease in two regions (Bandar Abbas and Minab) in Iran.	Free specialist visits to obstetrician, perinatologist, cardiologist, optometrist, hematologist, and an expert in genetic disorders would reduce the barrier of cost. Putting the consultation services in the local community healthcare (as the preferred place for services) and providing face to face education (preferred by women) would increase uptake.	M, O	Behaviour, awareness, perceived severity, perceived susceptibility, perceived benefits, and self efficacy.	It was found that healthy behavior was more prevalent in the intervention group. Following the intervention, increases were observed in awareness, perceived severity, perceived susceptibility, perceived benefits, and self-efficacy in both groups, while perceived barriers decreased. An analysis of covariance (ANCOVA) was performed to control and moderate the effect of pretest scores. Significant d…
18	Robinson	Robinson BBE, Uhl G, Miner M, Bockting WO, Scheltema KE, Rosser BS, et al. Evaluation of a sexual health approach to prevent HIV among low income, urban, primarily African American women: Results of a randomized controlled trial. AIDS Education and Prevention. 2002;14(3 Supplement):81-96.	2002	US	Y	AIDS Education and Prevention	Health	Sexual Health/Family Planning	HIV risk behaviours (unprotected sex, sexual communication with partner).	HIV and sexually transmitted disease prevention strategies and sexuality education in a 2 day program.	Predominantly African American, low income, women aged 18-44.	218	Randomized	Sexual Health Model	1. Focus groups; 2. Community input to ensure cultural alignment	HIV prevention. Decreasing unprotected sex and HIV risk.	Women are unaware of the risks. Lack of knowledge.	Product: STD prevention. Price: Costs covered for attendence, meals covered, day care covered, transportation. Place: Community based organization; Promotion: Videos, photographs, music, food, storytelling, exercises, small group support, discussion groups, sex experts as facilitators, literature on HIV, referrals for any other need.	$75 to everyone who participated. All meals and day care provided at education sessions. Bus tokens to event, even rides for those in need. Gift bags given at completion with safer sex tools, literature, 'items symbolizing the program' (merchandise).	A collaboration with community based sexuality organizations. Focus group with the target group to determine barriers and help inform intervention. Input from local sexual health experts from the community to ensure cultural alignment. Data collection was done by locally trained women that were encourged to develop relationships with the women to foster trust.	Low income, urban, mostly (80%) african american women, high risk of HIV	A sex positive apporach to education would yield better change, When one is more sexually literate, comfortable and competent they are more likely to develop successful and long lasting strategies for reducing risk in behaviours.	M, O, C	HIV risk (knowledge, sexual communication with partner, body attitudes) and HIV risk reduction (frequency of unprotected sex, condom attitudes, self-efficacy)	The intervention effectively improved sexual anatomy knowledge at both the 3- and 9-month follow-ups. Among a subset of women who engaged in unprotected sex at pretest, the intervention group reported increased positive attitudes toward the female condom at the 9-month follow-up.
19	Seguin-Fowler	Seguin-Fowler RA, Hanson KL, Jilcott Pitts SB, Kolodinsky J, Sitaker M, Ammerman AS, et al. Community supported agriculture plus nutrition education improves skills, self-efficacy, and eating behaviors among low-income caregivers but not their children: a randomized controlled trial. International Journal of Behavioral Nutrition and Physical Activity. 2021;18:1-19.	2021	US	Y	International Journal of Behavioral Nutrition and Physical Activity	Health	Nutrition	Behaviours related to healthy eating (children's dietary intake, parental skills at healthy cooking).	Farm Fresh Foods for Healthy Kids (F3HK): Community supported agriculture (CSA) plus nutrition education. Households purchase a ‘share’ of local farm produce throughout the growing season. CSA membership of 15–24 weeks length. Education featured seasonal produce via food tasting, demonstrations, hands-on cooking activities, handouts, and recipes; two of the lessons involved field-based learning v…	Caregiver-child dyads. Child age was 2-12 years old	610	Randomized	Social Cognitive Theory	1. Interviews; 2. Observations; 3. Application of theory, and/or frameworks; 4. Review related guidelines	Eating fresh fruit and veg has health benefits.	Low socioeconomic groups do not have ready access to fresh fruit and veg due to cost.	Product: Access to fresh fruit and veg; Price: Reduced price of access, CSA was half price; Place: At the CSA, homes; Promotion: seasonal produce via food tasting, demonstrations, hands-on cooking activities, handouts, and recipes; two of the lessons involved field-based learning via grocery store and farm tours; and three lessons taught the use of a vegetable peeler, vegetable scrub brush, or pa…	CSA was half price. Caregivers selected 2–4 larger kitchen tools to keep from among the following: food processor, crockpot, stockpot, large cutting board, chef’s knife, salad spinner, and reusable grocery bags.	Formative interviews conducted with caregivers and children from low-income households in target communities, CSA members and farmers, and local nutrition educators	Low socioeconomic status, households with children, rural and micropolitan communities	Poor access. CSA offers direct to consumer marketing of fresh produce. Removing financial barriers and access problems will change behaviour.	O	Behaviour, Self-efficacy, children's diet quality, physical activity, knowledge, Adults and children.	No significant net effects on children’s dietary intake, BMI, or physical activity were observed. Statistically significant net improvements were observed after one growing season for caregivers’ cooking attitudes, skills, and self-efficacy; FV intake and skin carotenoid levels; and household food security. Changes in attitudes and self efficacy remained one-year after baseline, but improvements …
20	Shamsi	Shamsi M, Pariani A, Shams M, Soleymani-Nejad M. Persuasion to use personal protective equipment in constructing subway stations: application of social marketing. Injury prevention. 2016;22(2):149-52.	2016	Iran	N	Injury Prevention	Health	Worksite Safety	Use personal protective equipment in constructing subway stations	A free package containing a safety helmet with a tailored message affixed to it, mask and gloves and an educational pamphlet.	Subway construction workers, Iran.	44	Matched	Exchange theory: views consumers as acting primarily out of self-interest as they seek ways to optimise value by doing what gives them the greatest benefit for the least cost.	1. Focus groups; 2. Survey	Using PPE at work reduces occupational injuries	Poor quality of equipment, PPE is too expensive, lack of worker education or motivation for PPE use, negative beliefs about usefulness of equipment. Formative work: Indicated that families’ were the most important reason for using PPE because injuries would result in problems for their wives and children. 'Helmets are uncomfortable, PPE is expensive and does not work.'	Product: Using PPE while construction in a subway station; Price: Free PPE; Place: Subway station construction site; Promotion: Message on helmet. A sticker with an emotionally tailored message reminding them of the importance of caring themselves because of their families was attached to the helmet. Personal communication and applying printed materials were its main components. In the package, t…	Free PPE including a safety helmet, mask and gloves.	Interviews with targets to gather information on barriers. Engaged engineers and foremen at the worksite to supervise and remind people to use the PPE.	Iran, Subway construction workers,	Intervention was meant to work through persuasion and education. They felt using a consumer orientation would be better than education alone. The message on the helmet sticker was meant to align with workers indicating that their families’ were the most important reason for using PPE because injuries would result in problems for their wives and children.	M, O	Behaviour (percentage of workers who used PPE).	The percentage of workers who used PPE at the intervention station increased significantly after the intervention, odds ratio (OR) for helmet and mask usage was 7.009 and 2.235, in the intervention group. Social marketing can be used to persuade workers to use PPE in the workplace.
21	Shive	Shive SE, Morris MN. Evaluation of the energize your life! Social marketing campaign pilot study to increase fruit intake among community college students. Journal of American College Health. 2006;55(1):33-40.	2006	US	Y	Journal of American College Health	Health	Nutrition	Increase Fruit Intake Among Community College Students	Energize Your Life! Campaign: media campaign and onsite educational demonstrations 1-2 times a week and on the campus grounds for special events (eg fruit fairs to distribute fresh fruit, brochure and poster distribution, fruit smoothie samples and information about fruit to students. The authors also addressed policy change to increase the accessibility of fruit on campus.	College students in California	835	Matched	Use the 6-phase Consumer-based Health Communications Model as well as the 'social-marketing model'.	1. Focus groups; 2. Interviews	Eating fruit will decrease risk of disease.	Students tend to rely on fast food, calorie-dense but nutrient-poor snacks, and limited income.	Product: Eating more fruit; Price: Free fruit smoothies; Place: College campus, campus grounds, campus cafeteria. Promotion: Brochure, poster, and table tents at the cafeteria. On-site educational demonstrations 1 or 2 times per week in the campus cafeteria and on the campus grounds for special events. Demonstrations included preparation of fruit smoothies and distribution of 100% fruit juice as …	Distributed free juice.	Focus groups at the intervention campus, solicited potential messages to encourage students to increase consumption. Additional focus groups were conducted with the target group to rate brochures and brochure contents. Engaged with a coalition of community partners to ensure sustainability of campaign efforts. Partners included industry representatives who provided in-kind donations of time, mate…	Community college students, California	Food choice knowledge impacts behaviour. Messages were aligned with focus group infromation re motivations and barriers (eg health, taste, cost, convenience, and having more energy).	M, O	Behaviour (fruit intake) knowledge, attitudes,	There was a significant increase in fruit intake between pre- and posttest at the intervention campus. Although students had positive attitudes toward intake, most did not achieve the minimum recommended daily 2 servings of fruit.
22	Stead	Stead M, MacKintosh AM, Findlay A, Sparks L, Anderson AS, Barton K, et al. Impact of a targeted direct marketing price promotion intervention (Buywell) on food‐purchasing behaviour by low income consumers: a randomised controlled trial. Journal of Human Nutrition and Dietetics. 2017;30(4):524-33.	2017	UK	Y	Journal of Human Nutrition and Dietetics	Health	Nutrition	Increase purchase of healthier foods.	A targeted direct marketing price promotion intervention (Buywell). Combined with healthy eating advice and recipes. Pricing improvements (coupons) + education + recipes. Mailed to the homes of low income customers.	Low income shoppers in the UK, adults aged 31-65.	53367	Randomized	NR	1. Focus groups	Healthy eating reduces disease and mortality.	Access and price are the main issues.	Product: Purchasing healthier foods; Price: Foods were discounted with coupons; Place: Grocery store, their home; Promotion: Flyers in the mail with discounts, recipes, 2 related meal ideas.	Discount coupons for healthy food, recipes.	Formative focus group research (six focus groups, n = 34) was conducted with a sample of target group consumers to inform the intervention design. Worked in collaboration with a local food retailer.	Low income shoppers, UK	An issue was that meals lacked variety so they felt that by adding recipes and making the price promotions in food that combined well for the recipes, it would increase healthy food buying. They thought it would work to alleviate the issue of price and also alleviate thier concepts that their meal lacked variety.	M, O	Behaviour (healthy food purchasing).	During the intervention month, the proportion of customers buying promoted products increased by between 1.4% and 2.8% for four out of the five products. There was a significantly higher uptake in the promotion month (P < 0.001) for the intervention group compared to the average uptake in other months. Examining product switching for semi-skimmed/skimmed milk revealed a modest increase (1%) in th…
23	Sun	Sun X, Guo Y, Wang S, Sun J. Social marketing improved the consumption of iron-fortified soy sauce among women in China. Journal of Nutrition Education and Behavior. 2007;39(6):302-10.	2007	China	Y	Journal of Nutrition Education and Behaviour	Health	Nutrition	The purchase and use of Iron-fortified Soy Sauce among Women in China	Mass media campaign.	Women 19 to 70 years old, medium income.	372	Randomized	Theory of Planned Behavior, Health Belief Model.	1. Application of theory, and/or frameworks	Iron deficiency anemia (IDA) is the most common nutritional problem in the world	Knowledge of iron fortified soy sauce is poor, it is inconvenient to buy. Lack of knowledge of benefits, high price.	Product: Iron fortified soy sauce that tastes good, is safe and of high quality; Price: Soy sauce priced reasonably to be affordable to local families: Place: Grocery store; Promotion: mass media (newspapers, public service announcements, ads television) and interpersonal communication (nutrition and health lectures given to women, health consultations), calendars, free soy sauce given to farmers…	Soy sauce priced to be affordable, education	Formative interviews with the target group to determine barriers. Surveys were adminstered by local investigators. Community organizations, a committee of residents, or a primary clinic took responsibility for recruiting and organizing the subjects. Survey was pilotted locally with targets to ensure understanding. Steering committees responsible for the planning, implementation, evaluation, and c…	Urban and rural, moderately poor areas, China	In both rural and urban areas, television and doctors were the most important sources of information about nutrition, thus these were leveraged. Food fortification is the most feasible, cost effective, and sustainable way to improve iron status of people in poor areas and soy sauce is a common condiment. The goal was to improve women’s knowledge and attitudes regarding FeSS, as well as availabili…	M, O	Knowledge, attitudes, and behaviors; Knowledge of FeSS; benefits, barriers, and intention to purchase; availability of FeSS; behaviors regarding purchase and use of FeSS.	Compared to the baseline, there were significant improvements in perceived benefits of FeSS, barriers (BARRI), and intention to buy (INTEN) in both experimental groups (P < .01 or .001). In the control groups, the only significant improvement was in BARRI in CR (P < .001). FeSS availability increased in all areas. Purchases and use of FeSS in the rural and urban intervention groups rose by nearly…
24	Tietyen Mullins	Tietyen Mullins J, Walters J, Najor J, Mikuška J, Courtney A, Norman-Burgdolf H. Evaluation of a social marketing approach to healthy, home-cooked family meals for low-income mothers of young children. Translational Behavioral Medicine. 2020;10(6):1312-21.	2020	US	Y	Translational Behavioral Medicine	Health	Nutrition	Increase fruit and vegetable intake and frequency of family meals	Cook Together, Eat Together (CTET) social marketing program: six “cooking socials” for mothers and young children, a grocery store tour, and a farmers’ market tour. A cookbook professionally printed and bound, designed to help participants learn basic cooking practices, included tips for cooking and cleaning, recipes the participants wanted to cook.	Mothers, low income with children aged 6-18 years.	115	Matched	Socioecological framework (for a multi-level intervention aimed at changing social and cultural norms about healthy eating). Exchange theory for understanding the tradeoffs required for success. It informed an understanding of how to promote behavior changes to the priority audience.	1. Review related literature; 2. Focus group; 3. Design using the four Ps	Increasing fruit and veg intake and frequency of family meals is good for health.	Not enough time, cultural norms, limited understanding of benefits. Incentives: Mothers want more family time and for children to learn to cook.	Product: Learning to prepare healthy meals while teaching children to cook, more family time; Price: Lowered by reducing barriers of food cost, kitchen clean-up, meal planning, grocery shopping, more cooking social than nutrition education; Place: In neighborhood gathering places with a “cooking social”, grocery store tour, family market tour; Promotion: Flyers, newsletters, and social media, coo…	Classes provided, groceries provided. Education.	Focus groups with mothers to learn about barriers. Relationship built with community hubs where cooking classes occurred. Focus group involvement: Participants received a meal, a $25 grocery store gift card and childcare during the focus group.	Low income mothers, children 6-18 years, rural, southern US	Change social and cultural norms about healthy eating. Using meal prep as a social event would promote family time and children learning to cook (two mediators learned from mothers). Focus groups revealed 2 mediators: importance of family time and (ii) desire for children to learn to cook and become self-sufficient adults.	M, O, C	Behaviour (increase fruit and vegetable intake and frequency of family meals)	Significant changes (n = 68, p ≤ .002, Bonferroni adjustment for p = .05, Cohen’s d = .50, medium effect size) were observed in fruit and vegetable consumption, with an average increase of half a cup each per day. Participation in CTET significantly boosted the amount of fruits and vegetables served and consumed at family meals.
25	Velema	Velema E, Vyth EL, Hoekstra T, Steenhuis IH. Nudging and social marketing techniques encourage employees to make healthier food choices: a randomized controlled trial in 30 worksite cafeterias in The Netherlands. The American journal of clinical nutrition. 2018;107(2):236-46.	2018	Netherlands	Y	American Journal of Clinical Nutrition	Health	Nutrition	Making healthier food choices	Nudging + Social Marketing. Healthy worksite cafeteria intervention: The intervention consisted of 14 simultaneously executed strategies to encourage employees to make healthier food choices in the cafeteria based on nudging (priming nudges, default nudges, incentive nudges) and social marketing theories and using product, price, placement, and promotion.	Worksite cafeterias of companies who outsource catering to a contract catering company.	30 cafeterias	Randomized	Theory of nudging' and 'Social Marketing Theory'	1. Application of theory, and/or frameworks; 2. Interviews; 3. Focus groups; 4. Design specific to 4 Ps	Healthier eating decrease morbidity and mortality.	People make automatic decisions when buying lunch or snacks. When people have lots of choice (like a cafeteria) they choose impulsively without thinking of health.	Product: An increased proportion and visibility of healthier products, fried foods offered in smaller proporations and less frequently, free water; Price: Increased price of unhealthy snacks and decreased price of healthier foods, cheap healthy combo deals; Place: Cafeteria, healthier snack options placed more prominently; Promotion: Only healthy foods are promoted and are made more visible, heal…	25% reduction in price of healthier foods.	Focus groups and expert interviews to obtain actual insights into the target audience. Project was a collaboration with Dutch catering companies.	Participating companies varied from chemical (6), automotive (1), electronic (5), power engineering (1), food (2), and finance and insurance (5) industries to government institutions (7) and facility and entertainment industries (3). Netherlands.	Choice architecture: The 'right' alteration to the environment can encourage certain behaviours. Food choices are made automatically. Nudging might work as it does not require self-control or cognitive capacity. Cafeteria a good choice to investigate since there is no menu - it is a complete freedom of choice based on what is offered. Most of these decisions are not based on prolonged deliberatio…	M, O	Behaviour (purchasing of healthier foods)	Adjusted multilevel models indicated significant positive effects of the intervention on purchases for three out of the seven product groups studied: healthier sandwiches, healthier cheese as a sandwich filling, and the inclusion of fruit. The increased sales of these healthier meal options remained steady throughout the entire 12-week intervention period.
26	Wilson	Wilson DK, Van Horn ML, Siceloff ER, Alia KA, St. George SM, Lawman HG, et al. The Results of the “Positive Action for Today's Health”(PATH) trial for increasing walking and physical activity in underserved African-American Communities. Annals of Behavioral Medicine. 2015;49(3):398-410.	2015	US	Y	Annals of Behavioural Medicine	Health	Physical Activity	Increasing walking and physical activity	Police-patrolled walking plus social marketing. Scheduled and supervised walks (2 mile traile) were patrolled by an off-duty police officer, controlled for stray dogs, and monitored by program coordinators and walking leaders. Off duty police were visible to walkers and in radio contact with walk leaders. Community members and program leaders developed five specific messages to highlight safety a…	African-Americans 62 % females; aged 51±16 years). In underserved communities.	417	Matched	Ecological Model was used to develop an environmental intervention for increasing PA in underserved communities. This approach assumed health was shaped by environmental subsystems including intrapersonal factors (individual characteristics), interpersonal processes and primary groups (formal and informal social networks), institutional factors, community factors (physical and social-environmenta…	1. Focus groups; 2. Community stakeholder engagement; 3. Use communications firm	Physical activity reduces chronic diseases.	Concerns about safety and about access to places to be active, and a lack of family and community support.	Product: Increase walking on trails; Price: Free merchandise with a point system; Place: Walking trails in the community; Promotion: Five specific messages - one message per month, calendars with photographs of people in the community walking. Calendar encouraged goal setting, self-rewards, and progress tracking. Door hangar inviting new people to join the walks and highlight incentives, field gu…	Calendars of messages, photos of people in the community walking, hand held fans, stress balls and shopping bags could be earned with pionts. Prayers, inspirational talks.	Local community centers operated as the neighborhood hub for the program activities in all three communities. Walking trails were identified in collaboration with each community’s steering committee. They had local Walking leaders who were trained in injury prevention who lead the walks. Program leaders and steering committee members worked with county officials to control stray dogs and to addre…	Underserved African-American Communities, >18 years old. low-income, high-crime communities	Active community engagement enhances physical inactivity. Police patrolled will make people feel safe. Improved perceptions of safety and access. The calendar might serve as a tool for increasing self-efficacy for walking. The Pride Stride leaders could enable an interpersonal, grass-roots channel for dissemination of the social marketing messages. The police, stray dog efforts and community walk…	M, O	Behaviour (trail walking), BMI, Blood pressure.	There were no significant differences across communities over 24 months for moderate-to-vigorous PA. Walking attendance in the social marketing community showed an increase from 40 to 400 walkers per month at 9 months and sustained ~200 walkers per month through 24 months. No change in attendance was observed in the walking-only community.
27	Wu	Wu DCN, Corbett K, Horton S, Saleh N, Mosha TC. Effectiveness of social marketing in improving knowledge, attitudes and practice of consumption of vitamin A-fortified oil in Tanzania. Public health nutrition. 2018;22(3):466-75.	2018	Tanzania	Y	Public Health Nutrition	Health	Nutrition	Substitute traditional unfortified cooking oil with vitamin A-fortified sunflower oil in household cooking.	Subidized fortified oil + a communication and education program. Community events, community mobilization activities, distribution of educational materials and radio broadcasts. The intervention highlighted messages of the health benefits of vitamin A, availability of vitamin A-fortified sunflower oil at a discounted price, and how to identify the projects fortified oil from a fortification logo.	Lactating mothers with children aged <5 years	568	Matched	The Theoretical Domains Framework	1. Interviews; 2. Focus groups; 3. Application of theory, and/or frameworks	Vitamin A deficiency is a signifcant problem for mothers and children resulting in significant morbidity and mortality.	People in the region are unaware of the health benefits of vitamin A for their children, it is not affordable and it is not accessible. The area is remote and serviced by smaller grocers that do not carry fortified products. People believed that there would be extra cooking requirments for using fortifiled oil. Men were the primary decisions makers for food purchasing and were also in need of edu…	Product: Consumption of Vit A fortified oil; Price: Subsidzed oil; Place: the community at large; Promotion: communication and education through trusted sources of information such as health professionals, community health workers (CHW) and religious leaders. Educational shows at the clinic conducted by nurses, cooking shows, road shows and cultural dances, distribution of information, exchange a…	Oil was initially subsidized. Education.	A formative survey with targets, comprising thirty-six key informant interviews and twelve focus group discussions. As health workers were identified as the most trusted sources of information, local community health works were recruited to provide education at the community level as well as through home visits. Religious and community leaders were involved in implementing the community activitie…	Two regions (rural and adjacent to rural) in Tanzania, remote. Vitamin A deficiency very high in region.	Fortifying food is easier and quicker to implement than the substantial change in consumer behaviour that is needed for dietary diversification, however, the stores in remote areas do not have the necessary resources required for fortification. Local clinics run by nurses (known to be trusted sources) aimed to have people associate using fortified oil with healthier families. The cooking shows ai…	M, O, C	knowledge, attitudes and behaviour (consumption of vitamin A-fortified oil)	After nine months of the intervention, the intervention districts exhibited significantly greater knowledge of fortification and higher consumption of adequately fortified oil compared to the control districts (P < 0.05). In both the intervention and control districts, awareness of the health benefits of vitamin A rose markedly, increasing from approximately 33% to 45%.
28	Wyatt	Wyatt LC, Chebli P, Patel S, Alam G, Naeem A, Maxwell AE, et al. A culturally adapted breast and cervical cancer screening intervention among Muslim women in New York City: results from the MARHABA trial. Journal of Cancer Education. 2022;38(2):682-90.	2022	US	Y	Journal of Cancer Education	Health	Cancer Screening	Increase breast and cervical cancer screening among Muslim women in New York City	“Muslim Americans Reaching for Health and Building Alliances”: Intervention was lay health worker (LHW) intervention to support patient navigation (PN) + 1-h educational seminar with distribution of small media health education materials. All using social marketing techniques.	Muslim women in New York City overdue for a mammogram and/or a Pap test. 1) self-identification as Muslim; (2) female; (3) residence in a NYC borough; (4) age 40–75; and (5) self-reported receipt of mammogram greater than 2 years ago or never and/or self-reported receipt of Pap test greater than 3 years ago or never (if no hysterectomy).	428	Randomized	Social Marketing Theory' and community based participatory methods.	1. Interviews; 2. Application of theory, and/or frameworks; 3. Design using the four Ps; 4: Co-creation	Muslim women have lower rates of breast and cervical cancer screening. Higher screening rates would save lives.	Lack of knowledge of sceening guidlines, misinformation, stigma related to discussing cancer openly. Belief that breast and cervical exams are inconsistent with Islamic beliefs and customs; exposure of the body may be perceived as a violation of modesty and can result in feelings of anxiety and embarrassment. Other barriers include language concordance, perceived discrimination, transportation ba…	Product: The materials framed breast and cervical cancer screening as a strategy to maintain a healthy mother role, which aligns with the community’s family-centered cultural and gender norms; Price: the content of the small media materials minimized the barriers to breast and cervical cancer screening identified in the formative research (e.g., culturally tailoring the messaging and providing gu…	Education, exercise sessions.	The lead Community health worker in the MARHABA study had been an active community leader for over 20 years. The MARHABA intervention was conducted in partnership with local community-based organizations (CBOs) and mosques in NYC. Extensive formative research was conducted with the communities to clarify the four P’s of the marketing mix to ensure the intervention materials were tailored to Musli…	New York City, female muslim community.	Women believed that the mosque and key community and religious leaders would be an effective approach to disseminate information. Community based workers offer a useful approach to overcoming barriers given they are often community-based non-professionals coming from the communities they serve. LHW can reflect their communities’ local needs and priorities, as well as tailor the health promotion i…	M, O	Behaviour (mammogram screening and pap test screening).	Between baseline and 4-month follow-up, mammogram screening increased from 16.0 to 49.0% in the Education + Media + patient navigation (PN) arm (p < 0.001), and from 14.7 to 44.6% in the Education + Media arm (p < 0.001). Pap test screening increased from 16.9 to 42.3% in the Education + Media + PN arm (p < 0.001) and from 17.3 to 37.1% in the Education + Media arm (p < 0.001).
